# Supplementary material for: Generation of a platform strain for ionic liquid tolerance using adaptive laboratory evolution
Source: Microb Cell Fact. 2017 Nov 16;16:204. doi: 10.1186/s12934-017-0819-1 (PMC5691611; doi:10.1186/s12934-017-0819-1)
Supplement: Supplementary file 1 — Additional file 1. All of the whole genome sequencing results. [file 12934_2017_819_MOESM1_ESM.xlsx]

## Sheet: Read Me
Description
-This supplement shows the re-sequencing analysis of genetic mutational changes in each of E. coli K-12 MG1655 and DH1
- Each sheet's name indicates for mutations found in each respective strain.
- Genetic mutations found in mutator strains identified in either MG1655 or DH1 are listed in sheets with names: MG1655-MUT and DH1-MUT, respectively.
- Legands:
• TALE#	The TALE experiment number the re-sequenced clone was selected from
• F#	Flask number each re-sequenced clone was selected from
• I#	Isolate number selected from each flask

## Sheet: Mutation table for MG1655
Position	Gene	Mutation Type	Sequence Change	Protein change	TALE#1 F61 I1	TALE#1 F61 I2	TALE#1 F61 I8	TALE#2 F67 I1	TALE#2 F67 I2	TALE#2 F67 I3	TALE#3 F63 I6	TALE#3 F63 I9	TALE#3 F63 I10	TALE#4 F84 I5	TALE#4 F84 I7	TALE#9 F86 I2	TALE#9 F86 I4	TALE#9 F86 I8	TALE#10 F86 I1	TALE#10 F86 I8	TALE#10 F86 I9	TALE#11 F90 I1	TALE#11 F90 I5	TALE#11 F90 I10	TALE#12 F91 I3	TALE#12 F91 I7	TALE#12 F91 I8	count of mutations in each gene
1673557	mdtJ/tqsA	DEL	Δ120 bp	intergenic (‑56/‑237)	1	1	1	1	1	1	1	1	1	1	1	1	1	1	1	1	1	1	1	1	1	1	1	23
962358	rpsA	SNP	G→C	V122L (GTT→CTT)						1		1		1	1													4
1151759	acpP	SNP	G→A	E49K (GAA→AAA)						1	1	1	1	1	1													6
1307744	clsA	DEL	Δ1 bp	coding (902/1461 nt)						1	1	1	1	1	1													6
1674769	tqsA	DEL	Δ12 bp	coding (857‑868/1035 nt)						1	1	1	1	1	1													6
2610107	hyfG	SNP	G→A	E541K (GAG→AAG)						1	1	1	1	1	1													6
3247487	exuR/yqjA	INS	+A	intergenic (+59/‑286)						1	1	1	1	1	1													6
3395612	yhdP	INS	(TGGAGCC)1→2	coding (647/3801 nt)						1		1		1	1													4
4187667	rpoC	SNP	T→A	F773Y (TTC→TAC)						1	1	1	1	1	1													6
4213051	rrfE	SNP	A→C	noncoding (12/120 nt)						1	1	1	1	1	1													6
1134842	flgG	SNP	C→T	R38R (CGC→CGT)																							1	1
1147604	rpmF/plsX	SNP	C→T	intergenic (+64/‑17)																							1	1
1907327	cspC	SNP	G→A	Q37* (CAG→TAG)																							1	1
2413638	ackA	MOB	IS5 (–) +4 bp	coding (169‑172/1203 nt)																							1	1
3267610	tdcR/yhaB	SNP	C→A	intergenic (+12/‑244)																							1	1
4186425	rpoC	SNP	C→T	P359L (CCA→CTA)																							1	1
363400	lacZ	DEL	Δ1 bp	coding (2906/3075 nt)							1																	1
889489	ybjL	MOB	IS5 (+) +4 bp	coding (328‑331/1686 nt)							1																	1
1165968	ycfP/ndh	SNP	C→T	intergenic (+283/‑117)	1																							1
1196220	icd	SNP	C→T	H366H (CAC→CAT)		1																						1
1862476	msrB/gapA	SNP	T→C	intergenic (‑47/‑295)								1																1
1907395	cspC	MOB	IS1 (–) +9 bp	coding (33‑41/210 nt)	1																							1
1907448	yobF	MOB	IS5 (–) +4 bp	coding (141‑144/144 nt)		1	1	1	1																			4
2278051	yejG	SNP	G→A	Q63* (CAG→TAG)										1														1
2420002	yfcF	SNP	C→T	G162S (GGT→AGT)			1																					1
2428520	ubiX	SNP	A→G	M36T (ATG→ACG)				1																				1
2704103	rnc/lepB	SNP	G→T	intergenic (‑40/+232)	1																							1
3006058	ygeV/ygeW	SNP	T→C	intergenic (‑272/‑204)										1														1
3368214	yhcG	SNP	C→T	Q130* (CAG→TAG)		1	1	1	1																			4
3393816	yhdP	MOB	IS5 (–) +4 bp	coding (2440‑2443/3801 nt)							1																	1
3396058	yhdP	DEL	Δ2 bp	coding (200‑201/3801 nt)									1															1
3473612	rpsG	SNP	A→C	L157* (TTA→TGA)							1		1															2
3473622	rpsG	DEL	Δ1 bp	coding (460/540 nt)										1														1
3815859	[rph]–[rph]	DEL	Δ82 bp		1	1	1	1	1																			5
3815883	rph	INS	+C	pseudogene (667/669 nt)																1	1							2
3862230	glvC	SNP	G→C	pseudogene (1374/1617 nt)			1																					1
4188572	rpoC	SNP	C→A	R1075S (CGT→AGT)		1	1	1	1																			4
				Count of mutation in each re-sequenced clone	5	6	7	6	5	10	12	11	10	13	10	1	1	1	1	2	2	1	1	1	1	1	7

## Sheet: mutation table for DH1
Position	gene name	Sequence Change	Protein change	TALE#5 F61 I3	TALE#5 F61 I7	TALE#5 F61 I10	TALE#6 F71 I1	TALE#6 F71 I7	TALE#6 F71 I8	TALE#7 F78 I2	TALE#7 F78 I5	TALE#7 F78 I7	TALE#13 F77 I2	TALE#13 F77 I8	TALE#13 F77 I10	TALE#14 F92 I2	TALE#14 F92 I4	TALE#14 F92 I7	TALE#15 F79 I2	TALE#15 F79 I8	TALE#16 F88 I6	TALE#16 F88 I7	count of mutations in each gene
2201912	[pntA]–tqsA	Δ3,035 bp					1					1											2
2571230	cls	C→A	R67S (CGC→AGC)	1			1																2
3516225	codB/prpE	Δ94 bp	intergenic (‑192/+45)										1		1								2
1971067	cspC	A→C	K9Q (AAG→CAG)		1	1																	2
1284869	dapA	G→A	G290S (GGT→AGT)		1	1																	2
175816	ECDH1_RS00860/dppA	T→G	intergenic (+110/‑242)										1		1								2
236086	ECDH1_RS01120/gor	A→G	intergenic (+28/+26)										1		1								2
3970143	ECDH1_RS19620	G→T	E6* (GAG→TAG)																		1	1	2
4548240	ECDH1_RS22450/trxA	repeat_region (+) +4 bp :: Δ7 bp	intergenic (‑1/+137)														1		1	1	1	1	5
2238049	essQ	Δ3 bp :: repeat_region (+) +5 bp :: Δ1 bp	coding (157‑161/216 nt)														1		1	1	1	1	5
2730866	fabH	T→G	I39L (ATC→CTC)		1	1																	2
3702452	fhuA	(GTCATAACGACCGCCTAGGG)1→2	coding (1442/2244 nt)														1		1	1	1	1	5
3701787	fhuA	Δ1 bp	coding (2107/2244 nt)	1			1																2
3701765	fhuA	Δ1 bp	coding (2129/2244 nt)										1		1	1		1					4
3703415	fhuA	Δ143 bp	coding (337‑479/2244 nt)											1									1
225117	gadE	Δ1 bp :: repeat_region (–) +9 bp :: Δ4 bp	coding (273‑281/528 nt)																		1	1	2
225117	gadE	Δ4 bp :: repeat_region (+) +9 bp :: Δ1 bp	coding (273‑281/528 nt)														1						1
4599491	glmU	C→T	L75F (CTT→TTT)	1																			1
225412	hdeD/slp	Δ5,109 bp	repeat_region‑mediated																	1			1
2413243	insD1/paaY	(A)7→6	intergenic (‑157/+174)															1					1
1501141	menC	Δ1 bp :: repeat_region (+) +4 bp	coding (132‑135/963 nt)														1						1
482807	mreB	A→T	D44V (GAT→GTT)	1																			1
1016179	nlpD/rpoS	T→A	intergenic (+30/‑33)											1									1
1479764	nuoH	G→T	D79Y (GAT→TAT)															1					1
2688963	purB	A→C	K404T (AAG→ACG)		1	1																	2
2687814	purB	G→A	S21N (AGC→AAC)											1									1
2140096	purR	T→C	E180G (GAA→GGA)														1		1	1	1	1	5
2993533	rcdA	A→G	L55S (TTG→TCG)															1					1
2993356	rcdA	Δ6 bp :: repeat_region (+) +4 bp :: Δ3 bp	coding (338‑341/537 nt)											1									1
4549890	rhlB	Δ6 bp	coding (1051‑1056/1266 nt)				1																1
4547816	rho	A→G	Y80H (TAC→CAC)														1		1	1	1	1	5
4547872	rho	C→T	G61E (GGA→GAA)		1	1																	2
4547815	rho	T→C	Y80C (TAC→TGC)	1			1																2
4546838	rho	T→G	T406P (ACC→CCC)										1		1	1		1					4
668994	rpoD	T→G	E575A (GAA→GCA)	1																			1
4137702	sugE	G→A	S2F (TCC→TTC)										1		1								2
4137737	sugE/ecnB	G→A	intergenic (‑31/+145)		1	1																	2
4625708	tnaA	A→C	F11C (TTC→TGC)														1						1
2568066	tonB	2 bp→CT	coding (522‑523/720 nt)		1	1																	2
2204804	tqsA/mdtJ	Δ120 bp	intergenic (‑239/‑54)					1	1	1	1	1											5
4493677	ubiB	Δ12 bp	coding (557‑568/1641 nt)	1			1																2
3203934	ybeR	(ACCAAAGGTATAACCGGCAAAGTATTGCCG)1→2	coding (475/708 nt)	1			1																2
2991627	ybjL	Δ3 bp :: repeat_region (–) +4 bp :: Δ3 bp	coding (328‑331/1686 nt)	1			1																2
2567006	yciB	A→C	I74L (ATT→CTT)										1		1								2
2570976	yciY	Δ1 bp :: repeat_region (+) +9 bp	coding (17‑25/285 nt)		1	1																	2
1998644	yeaR	Δ2 bp :: repeat_region (+) +6 bp :: Δ1 bp	coding (115‑120/360 nt)																1				1
490392	yhdP	Δ4 bp	coding (2887‑2890/3801 nt)	1																			1
490607	yhdP	Δ4 bp :: repeat_region (+) +9 bp :: Δ1 bp	coding (3102‑3110/3801 nt)				1																1
205979	yhjG	T→C	D189D (GAT→GAC)														1		1	1	1	1	5
2443520	ynaE/ttcA	Δ23,060 bp														1							1
1971027	yobF	repeat_region (+) +4 bp :: Δ3 bp	coding (141‑144/144 nt)										1		1	1		1					4
635638	yqjA	A→C	F118L (TTT→TTG)	1			1																2
			Count of mutation in each re-sequenced clone	11	8	8	10	1	1	1	1	2	8	4	8	4	9	6	7	7	8	8

## Sheet: MG1655-MUT
Position	Mutation Type	Sequence Change	Gene	Protein change	TALE#4 F84 I10
1903	SNP	G→A	thrA	E523K (GAA→AAA)	1
10696	SNP	C→T	yaaW	A221T (GCC→ACC)	1
23501	SNP	C→T	ileS	L371L (CTG→TTG)	1
31683	SNP	C→T	carB	N289N (AAC→AAT)	1
42108	SNP	G→A	caiT/fixA	intergenic (‑177/‑295)	1
59968	SNP	C→T	rluA	V127I (GTC→ATC)	1
76249	SNP	G→A	sgrR	Q351* (CAA→TAA)	1
88571	SNP	G→A	cra	V182M (GTG→ATG)	1
113695	SNP	G→A	guaC	W84* (TGG→TGA)	1
156068	SNP	A→G	yadV	V45A (GTA→GCA)	1
157585	SNP	C→T	folK	D50N (GAT→AAT)	1
257908	DEL	Δ776 bp	[crl]		1
276899	SNP	G→A	mmuM	G62E (GGG→GAG)	1
281291	SNP	G→A	yagA	I231I (ATC→ATT)	1
283338	SNP	G→A	yagF	M46I (ATG→ATA)	1
284535	SNP	T→G	yagF	A445A (GCT→GCG)	1
286569	SNP	G→A	yagG	S392N (AGC→AAC)	1
290175	SNP	G→A	argF	T44I (ACC→ATC)	1
292433	SNP	G→A	yagK	F172F (TTC→TTT)	1
295082	MOB	IS5 (–) +4 bp	yagM/yagN	intergenic (‑283/+54)	1
298441	SNP	G→A	paoD	R96C (CGC→TGC)	1
303541	SNP	G→A	yagU	R184K (AGA→AAA)	1
306023	SNP	G→A	ecpD	T265T (ACC→ACT)	1
311717	SNP	G→A	ecpR/ykgL	intergenic (‑381/‑395)	1
312865	SNP	G→A	ykgM/ykgR	intergenic (‑88/+276)	1
313543	SNP	G→A	ykgR/ykgP	intergenic (‑301/+173)	1
317788	SNP	C→T	rclC	A178T (GCG→ACG)	1
325394	SNP	G→A	ykgH/betA	intergenic (‑30/+183)	1
327999	SNP	G→A	betB	S245S (TCC→TCT)	1
331879	SNP	G→A	betT/yahA	intergenic (+383/‑492)	1
338656	SNP	G→A	yahG	C111Y (TGC→TAC)	1
340202	SNP	G→A	yahI	S13N (AGC→AAC)	1
340248	SNP	G→A	yahI	E28E (GAG→GAA)	1
343523	SNP	G→A	yahK	A214T (GCA→ACA)	1
349013	SNP	G→A	prpB	G111E (GGA→GAA)	1
358484	SNP	G→A	cynR	S69S (AGC→AGT)	1
358962	SNP	G→A	cynT	G55D (GGC→GAC)	1
362730	SNP	G→A	lacY	G150G (GGC→GGT)	1
365307	SNP	G→A	lacZ	F333F (TTC→TTT)	1
367812	SNP	G→A	mhpR	G203G (GGC→GGT)	1
377450	SNP	T→A	yaiL/frmB	intergenic (+139/+85)	1
377474	SNP	C→T	yaiL/frmB	intergenic (+163/+61)	1
377478	SNP	C→T	yaiL/frmB	intergenic (+167/+57)	1
377492	SNP	G→A	yaiL/frmB	intergenic (+181/+43)	1
390087	SNP	G→A	hemB/yaiT	intergenic (‑360/‑164)	1
466148	SNP	G→A	ybaE	P389S (CCA→TCA)	1
469271	SNP	G→A	mdlA	G134E (GGG→GAG)	1
480295	SUB	2 bp→AA	hha	coding (13‑14/219 nt)	1
502232	SNP	G→A	ybaL	T336I (ACC→ATC)	1
662269	SNP	C→T	lipB	D4N (GAT→AAT)	1
784677	SNP	G→A	zitB	A49A (GCC→GCT)	1
881531	SNP	A→T	dacC	I269F (ATC→TTC)	1
1091173	MOB	IS5 (–) +4 bp	pgaA	coding (1114‑1117/2424 nt)	1
1147196	SNP	C→T	yceD	P135S (CCG→TCG)	1
1148873	SNP	A→C	fabH	I39L (ATC→CTC)	1
1156913	SNP	G→A	ycfH	G46D (GGT→GAT)	1
1169836	SNP	A→G	ldtC	L180P (CTG→CCG)	1
1189980	SNP	A→G	phoP	T156T (ACT→ACC)	1
1190776	SNP	T→G	purB	K404T (AAG→ACG)	1
1191644	SNP	C→T	purB	E115K (GAA→AAA)	1
1199869	MOB	IS3 (+) +3 bp	intE	coding (936‑938/1128 nt)	1
1282627	SNP	C→T	narG	Q922* (CAG→TAG)	1
1290669	SNP	G→A	rssB	W143* (TGG→TAG)	1
1297496	SNP	G→A	adhE	A209V (GCT→GTT)	1
1299499	DEL	Δ1,199 bp	ychE/oppA	intergenic (+254/‑485)	1
1301992	SNP	A→T	oppA	N271Y (AAT→TAT)	1
1306736	SNP	T→G	oppF	S325A (TCC→GCC)	1
1308693	MOB	IS1 (–) +9 bp	clsA/yciY	intergenic (‑48/‑87)	1
1311610	SUB	2 bp→AG	tonB	coding (522‑523/720 nt)	1
1322759	SNP	G→A	trpE	A63V (GCT→GTT)	1
1337394	SNP	A→G	acnA	S522G (AGC→GGC)	1
1358859	SNP	T→C	puuP	Y110C (TAT→TGT)	1
1384652	SNP	A→G	ycjX	D179G (GAC→GGC)	1
1399590	MOB	IS5 (+) +4 bp	fnr/ogt	intergenic (‑64/+128)	1
1401893	SNP	G→A	abgB	Q455* (CAA→TAA)	1
1453992	SNP	G→A	paaA	W22* (TGG→TGA)	1
1597364	SNP	T→C	yneO	pseudogene (624/3861 nt)	1
1643679	SNP	A→T	ydfU	L209Q (CTG→CAG)	1
1652331	SNP	T→C	intQ	pseudogene (781/1158 nt)	1
1776100	SNP	G→A	ydiF	E172K (GAA→AAA)	1
1894839	SNP	T→C	pabB	L12P (CTC→CCC)	1
1907411	SNP	T→G	cspC	K9Q (AAG→CAG)	1
1909925	MOB	IS5 (+) +4 bp	kdgR	coding (172‑175/792 nt)	1
1955010	SNP	G→A	torZ	D666D (GAC→GAT)	1
1978503	DEL	Δ776 bp	insB1–insA		1
1994637	SNP	A→G	uvrC	Y24H (TAC→CAC)	1
2040433	SNP	C→A	yedY	A319D (GCC→GAC)	1
2041411	SNP	G→A	zinT	G13S (GGT→AGT)	1
2046506	SNP	G→T	yeeJ	V523V (GTG→GTT)	1
2085319	SNP	G→A	yeeE	A69A (GCC→GCT)	1
2086634	SNP	G→A	plaP	A143A (GCC→GCT)	1
2103891	SNP	G→A	wbbK	P207S (CCA→TCA)	1
2111259	DEL	Δ1 bp	rfbD	coding (718/900 nt)	1
2122908	SNP	G→A	cpsG	I24I (ATC→ATT)	1
2134498	SNP	G→A	wzc	V385V (GTC→GTT)	1
2137543	SNP	G→A	wza/yegH	intergenic (‑300/‑359)	1
2173363	DEL	Δ2 bp	gatC/gatC	intergenic (‑1/+1)	1
2173448	SNP	C→T	gatC	pseudogene (831/914 nt)	1
2174359	MOB	IS5 (+) +4 bp	gatB	coding (205‑208/285 nt)	1
2188087	SNP	T→C	yehA	T110A (ACG→GCG)	1
2329209	SNP	A→G	yfaQ	W197R (TGG→CGG)	1
2339162	SNP	C→T	gyrA	D87N (GAC→AAC)	1
2384808	SNP	C→T	yfbK	K305K (AAG→AAA)	1
2410419	SNP	G→A	yfbS	L312L (CTG→TTG)	1
2484827	SNP	C→T	evgS	L152F (CTT→TTT)	1
2510609	SNP	C→T	yfeO	P327L (CCG→CTG)	1
2587112	SNP	C→T	narQ	A461V (GCA→GTA)	1
2598893	SNP	C→T	dapA	G290S (GGT→AGT)	1
2732992	SNP	G→A	clpB	I394I (ATC→ATT)	1
2804133	SNP	C→T	nrdF	S211F (TCT→TTT)	1
2814459	DEL	Δ1 bp	luxS	coding (275/516 nt)	1
2814461	SNP	C→T	luxS	L91L (CTG→CTA)	1
2817197	SNP	G→A	yqaB	R103C (CGC→TGC)	1
2823288	SNP	C→T	recA	G161D (GGC→GAC)	1
2867454	SNP	T→A	rpoS	Q33L (CAG→CTG)	1
2871153	SNP	T→G	truD	N51T (AAC→ACC)	1
2926543	SUB	2 bp→TT	ygdH	coding (236‑237/1365 nt)	1
2926772	SNP	C→A	ygdH	G155G (GGC→GGA)	1
3028546	SNP	G→A	ygfS	A156V (GCC→GTC)	1
3050472	SNP	G→A	gcvT	L66L (CTG→TTG)	1	x
3061916	SNP	C→T	scpA	A356V (GCC→GTC)	1
3065449	SNP	G→A	scpC	L216L (TTG→TTA)	1
3065861	SNP	G→A	scpC	V354I (GTC→ATC)	1
3089260	SNP	T→C	galP	V326A (GTG→GCG)	1
3090968	SNP	G→A	endA	E208K (GAG→AAG)	1
3104887	SNP	G→A	mltC	S152N (AGC→AAC)	1
3120786	SNP	G→A	glcA	T165I (ACT→ATT)	1
3121033	SNP	T→C	glcA	I83V (ATT→GTT)	1
3127981	SNP	G→A	glcD	P14L (CCC→CTC)	1
3130161	SNP	G→A	yghO/insH1	intergenic (‑18/‑17)	1
3132077	SNP	G→A	yghQ	A111V (GCG→GTG)	1
3133175	SNP	G→A	yghR	T13I (ACC→ATC)	1
3134263	SNP	G→A	yghT	A45T (GCC→ACC)	1
3145944	SNP	G→A	hybO	L106L (CTC→CTT)	1
3150316	SNP	G→A	yghA	E219K (GAG→AAG)	1
3162216	SNP	G→A	ftsP	Q152* (CAG→TAG)	1
3176625	SNP	G→A	cpdA	S70F (TCC→TTC)	1
3179383	SNP	G→A	tolC	K423K (AAG→AAA)	1
3193351	SNP	G→A	yqiK	G163E (GGG→GAG)	1
3204617	SNP	G→A	folB/plsY	intergenic (‑28/‑77)	1
3207549	DEL	Δ1 bp	ttdB	coding (179/606 nt)	1
3219128	SNP	G→A	aer/patA	intergenic (‑52/‑366)	1
3224895	SNP	C→T	ebgA	L755L (CTG→TTG)	1
3227339	SNP	C→T	ygjI	T369I (ACC→ATC)	1
3240423	SNP	C→T	sstT	G160G (GGC→GGT)	1
3256157	SNP	C→T	yhaM	Q165Q (CAG→CAA)	1
3259283	SNP	G→A	tdcG	H123Y (CAT→TAT)	1
3270497	SNP	C→T	yhaC/garK	intergenic (+895/+128)	1
3275902	SNP	A→T	garD	E207D (GAA→GAT)	1
3292312	SNP	C→T	yraK	P324P (CCC→CCT)	1
3304647	SNP	T→C	mtr	I391V (ATT→GTT)	1
3329743	SNP	G→T	dacB	D261Y (GAT→TAT)	1
3388041	SNP	T→G	aaeB	T50P (ACG→CCG)	1
3506393	SNP	T→C	yhfT	D315G (GAC→GGC)	1
3524184	SNP	C→T	mrcA	A438A (GCC→GCT)	1
3558291	SNP	C→T	rtcR	G8G (GGC→GGT)	1
3559621	SNP	C→T	rtcR	P452S (CCC→TCC)	1
3560119	SNP	A→G	glpR	pseudogene (335/606 nt)	1
3560455	INS	+G	glpR/glpR	intergenic (‑2/+1)	1
3579050	SNP	G→A	yhhW	A199V (GCC→GTC)	1
3581316	SNP	G→A	yhhY	G60E (GGA→GAA)	1
3581850	SNP	G→A	yhhY/yhhZ	intergenic (+224/‑13)	1
3585517	SNP	G→A	ggt	A436V (GCC→GTC)	1
3587531	SNP	G→A	ugpQ	L195F (CTC→TTC)	1
3588787	SNP	G→A	ugpC	P132S (CCG→TCG)	1
3589956	SNP	G→A	ugpE	L24L (CTC→CTT)	1
3621090	SNP	C→T	rhsB	R633R (CGC→CGT)	1
3647677	SNP	C→T	gor/dinQ	intergenic (+26/+28)	1
3707947	SNP	C→A	dppA/proK	intergenic (‑242/+669)	1
3725176	SNP	T→G	glyQ	E48A (GAG→GCG)	1
3815883	INS	+C	rph	pseudogene (667/669 nt)	1
3827026	SNP	C→T	recG	A606V (GCG→GTG)	1
3927292	SNP	T→C	asnA	D46D (GAT→GAC)	1
3937909	SNP	G→A	rbsK	A206T (GCG→ACG)	1
3937997	SNP	G→A	rbsK	G235D (GGT→GAT)	1
3938441	DEL	Δ1 bp	rbsR	coding (215/993 nt)	1
3941874	SNP	C→T	rrsC	noncoding (67/1542 nt)	1
3946246	SNP	G→A	rrlC	noncoding (2543/2904 nt)	1
3950099	SNP	C→T	yifB/ilvL	intergenic (‑130/‑223)	1
3956003	SNP	G→A	ilvA	D225N (GAT→AAT)	1
3966598	SNP	G→A	rho	G61E (GGA→GAA)	1
4084932	SNP	G→T	fdoG	F297L (TTC→TTA)	1
4139298	SNP	G→A	fsaB	A137A (GCC→GCT)	1
4160157	SNP	G→A	sthA	L212L (CTG→TTG)	1
4175827	SNP	C→T	thrT	noncoding (74/76 nt)	1
4178883	SNP	C→T	rplA	A2V (GCT→GTT)	1
4179001	SNP	C→T	rplA	S41S (AGC→AGT)	1
4185777	SNP	C→T	rpoC	S143F (TCC→TTC)	1
4193177	SNP	C→T	thiF	E134K (GAG→AAG)	1
4193820	SNP	C→T	thiE	G129R (GGA→AGA)	1
4219752	SNP	C→T	aceK	S386F (TCC→TTC)	1
4222743	SNP	C→T	arpA/iclR	intergenic (‑256/+61)	1
4223638	SNP	T→C	iclR/metH	intergenic (‑10/‑190)	1
4224483	SNP	C→T	metH	S219F (TCC→TTC)	1
4234479	SNP	C→T	pgi	A241V (GCG→GTG)	1
4249684	SNP	C→T	malM	A44V (GCT→GTT)	1
4265668	SNP	C→T	dnaB	T452I (ACC→ATC)	1
4269449	SNP	C→T	aphA	C12C (TGC→TGT)	1
4271130	SNP	C→T	uvrA	E914E (GAG→GAA)	1
4278488	SNP	C→T	ghxP	P4S (CCA→TCA)	1
4282536	SNP	C→T	yjcF	Q180Q (CAG→CAA)	1
4284077	SNP	C→T	actP	A276T (GCG→ACG)	1
4286033	SNP	C→T	acs	A447T (GCG→ACG)	1
4296187	SNP	C→T	gltP/yjcO	intergenic (+393/+249)	1
4296300	SNP	C→T	gltP/yjcO	intergenic (+506/+136)	1
4296381	INS	+GC	gltP/yjcO	intergenic (+587/+55)	1
4297469	SNP	C→T	fdhF	G633D (GGC→GAC)	1	x
4298199	SNP	C→T	fdhF	A390T (GCA→ACA)	1
4301071	SNP	C→T	mdtO	A670T (GCA→ACA)	1
4303755	SNP	C→T	mdtN	V119I (GTT→ATT)	1
4311337	SNP	C→T	alsB	A236T (GCA→ACA)	1
4320079	SNP	C→T	phnI	Q195Q (CAG→CAA)	1
4320785	SNP	C→T	phnH	E155K (GAG→AAG)	1
4322605	SNP	C→T	phnE	pseudogene (210/372 nt)	1
4325644	SNP	C→T	yjdN	S33N (AGC→AAC)	1
4325837	SNP	C→T	yjdN/yjdM	intergenic (‑96/+562)	1
4332310	SNP	C→T	basS	G321G (GGG→GGA)	1
4337864	SNP	C→T	adiY	V22V (GTG→GTA)	1
4342825	SNP	C→T	melA	N305N (AAC→AAT)	1
4349259	SNP	C→T	dcuB/dcuR	intergenic (‑515/+56)	1
4351519	SNP	C→T	dcuS	T48T (ACG→ACA)	1
4351590	SNP	C→T	dcuS	V25I (GTC→ATC)	1
4359909	SNP	C→T	cadB	W41* (TGG→TGA)	1
4364798	SNP	C→T	dsbD	G82D (GGC→GAC)	1
4366668	SNP	C→T	dcuA	A36T (GCC→ACC)	1
4371401	SNP	C→T	groL	A126V (GCT→GTT)	1
4373421	SNP	C→T	yjeJ	A272T (GCG→ACG)	1
4376844	SNP	C→T	ecnB/sugE	intergenic (+145/‑31)	1
4380469	SNP	C→T	frdB	E17K (GAA→AAA)	1
4388120	SNP	C→T	mscM	A417A (GCG→GCA)	1
4389838	SNP	C→T	psd	V175M (GTG→ATG)	1
4401607	SNP	C→T	hflX	T312T (ACC→ACT)	1
4403010	SNP	C→T	hflK	R325C (CGT→TGT)	1
4407045	SNP	C→T	rnr	A131V (GCT→GTT)	1
4414625	SNP	C→T	aidB	R117R (CGC→CGT)	1
4418862	SNP	C→T	ulaG	G255D (GGT→GAT)	1
4426929	SNP	C→T	yjfZ	C165Y (TGC→TAC)	1
4433459	SNP	C→T	qorB	G189D (GGC→GAC)	1
4435124	SNP	C→T	cpdB	W481* (TGG→TAG)	1
4435750	SNP	C→T	cpdB	G272G (GGG→GGA)	1
4451280	SNP	C→T	ytfR	P75S (CCG→TCG)	1
4457392	SNP	C→T	yjgA	E158E (GAG→GAA)	1
4482901	SNP	C→T	valS	V313M (GTG→ATG)	1
4486869	SNP	T→A	lptF	L218M (TTG→ATG)	1
4487022	SNP	C→T	lptF	R269C (CGT→TGT)	1
4489775	SNP	C→T	yjgR	V97M (GTG→ATG)	1
4494499	SNP	C→T	idnD/idnK	intergenic (‑93/‑124)	1
4501500	SNP	C→T	yjgZ	L81L (CTG→TTG)	1
4510238	SNP	T→G	yjhV/fecE	intergenic (+105/+452)	1
4517355	SNP	C→T	fecR	Q121Q (CAG→CAA)	1
4524401	SNP	C→T	yjhH	G204S (GGC→AGC)	1
4524596	SNP	C→T	yjhH	D139N (GAT→AAT)	1
4529039	SNP	C→T	sgcC	G402D (GGT→GAT)	1
4530797	SNP	C→T	sgcX	Q285Q (CAG→CAA)	1
4541261	SNP	C→T	fimB	A102V (GCT→GTT)	1
4542042	MOB	IS1 (+) +8 bp	fimE	coding (6‑13/597 nt)	1
4553671	SNP	C→T	uxuB	F257F (TTC→TTT)	1
4564385	SNP	C→T	yjiL	S102N (AGC→AAC)	1
4570550	SNP	C→T	yjiR	S342N (AGC→AAC)	1
4571280	SNP	C→T	yjiR	E99K (GAG→AAG)	1
4585673	SNP	C→T	hsdR	W363* (TGG→TGA)	1
4587365	SNP	C→T	mrr	S139S (AGC→AGT)	1
4604517	SNP	C→T	bglJ	L120L (CTG→TTG)	1
4630295	SNP	C→T	ettA	Q76Q (CAG→CAA)	1
4636925	SNP	G→C	creC	R77P (CGC→CCC)	1
4638058	SNP	C→T	creC	L455L (CTG→TTG)	1
4638240	SNP	G→A	creD	L21L (TTG→TTA)	1

## Sheet: DH1-MUT
Position	Mutation Type	Sequence Change	Gene	Protein change	TALE#15 F79 I10	TALE#16 F88 I1
1299401	SNP	G→T	aegA	A389S (GCG→TCG)	1	1
4204741	SNP	C→A	alsA	H381N (CAT→AAT)		1
3297355	SNP	A→T	appY	N28K (AAT→AAA)	1	1
839095	DEL	Δ1 bp	bglA	coding (1001/1434 nt)	1	1
1755118	SNP	G→A	cpsG	G14G (GGG→GGA)		1
3894823	SNP	T→A	deoA/deoC	intergenic (‑23/+104)	1
1493381	SNP	T→C	elaD	L292L (TTA→TTG)		1
3701765	DEL	Δ1 bp	fhuA	coding (2129/2244 nt)	1	1
2232214	DEL	Δ1 bp	flxA/relB	intergenic (‑141/‑392)	1	1
100838	SNP	T→C	gpsA	L246P (CTT→CCT)	1
163135	DEL	Δ95,041 bp	hokA-yhhJ		1	1
3154902	SNP	A→T	kdpB	I274F (ATC→TTC)	1	1
3935805	SNP	C→A	mcrC	I255I (ATC→ATA)		1
3944733	SNP	T→C	mdtM	I75T (ATT→ACT)		1
4173457	SNP	T→G	melR	W169G (TGG→GGG)	1	1
3781762	SNP	T→C	mraZ/cra	intergenic (‑19/+583)		1
2573476	SNP	C→A	oppF	A146A (GCG→GCT)	1
4482593	SNP	C→A	pepQ	E239D (GAG→GAT)		1
1885611	SNP	G→A	pgsA	W125* (TGG→TAG)		1
4198371	SNP	C→T	phnM	Q337* (CAG→TAG)	1	1
4199771	SNP	T→G	phnP	V98G (GTT→GGT)	1	1
2244937	SNP	A→G	pinQ/ydfK	intergenic (‑81/+236)	1	1
3520073	DEL	Δ107 bp	prpC	coding (765‑871/1170 nt)	1
1618508	SNP	T→A	psuG	I6N (ATT→AAT)		1
915795	SNP	A→C	ptsP	Q156P (CAG→CCG)	1	1
2122777	DEL	(T)5→4	pykF	coding (4/1413 nt)	1	1
4414695	SNP	G→A	rhaT	A251T (GCA→ACA)		1
4547561	SNP	C→G	rho	A165P (GCA→CCA)	1	1
3795806	SNP	A→G	sgrT/tbpA	intergenic (+73/‑91)	1	1
4137730	SNP	C→A	sugE/ecnB	intergenic (‑24/+152)	1	1
1773985	DEL	(A)8→7	wbbK	coding (440/1119 nt)		1
1768973	SNP	C→T	wzxB	T168I (ACA→ATA)	1	1
1779915	SNP	G→A	wzzB	E54E (GAG→GAA)	1	1
2509217	SNP	G→A	ycjM	S82L (TCA→TTA)	1	1
2404019	INS	+G	ydbC	coding (239/861 nt)	1	1
2372968	SNP	G→A	ydcO	D191N (GAT→AAT)	1
2371554	SNP	C→A	ydcP	L48F (TTG→TTT)		1
2019390	SNP	T→A	ydjK	I381N (ATC→AAC)		1
1820579	SNP	G→A	yeeN	L207F (CTT→TTT)	1	1
1709744	SNP	G→T	yegR	G4C (GGT→TGT)	1	1
1514629	SNP	C→T	yfaY/rhmR	intergenic (+88/‑132)		1
1423597	SNP	T→A	yfcV	pseudogene (1627/2646 nt)	1
3980009	SNP	A→G	yjhX	*86* (TAA→TAG)	1	1
3913413	SNP	T→G	yjjA/opgB	intergenic (+79/‑175)	1	1
3898512	DEL	Δ19 bp	yjjW/yjjV	intergenic (+163/+239)		1
3871936	SNP	G→A	yjtD	S51F (TCT→TTT)	1	1
2682962	SNP	T→A	ymfD/icd	intergenic (+90/+404)	1
2352449	SNP	G→A	yncG/ansP	intergenic (‑218/‑49)	1
1985603	SNP	G→T	yoaA	D121Y (GAT→TAT)	1	1
1971027	MOB	repeat_region (+) +4 bp :: Δ3 bp	yobF	coding (141‑144/144 nt)	1	1
